# Supplementary material for: Protective efficacy of Ad26.COV2.S against SARS-CoV-2 B.1.351 in macaques
Source: Nature. 2021 Jun 23;596(7872):423–7. doi: 10.1038/s41586-021-03732-8 (PMC8373608; doi:10.1038/s41586-021-03732-8)
Supplement: Supplementary file 3 — Source Data Fig. 1 [file 41586_2021_3732_MOESM3_ESM.xlsx]

## Sheet: Figure 1a
NAb
	Sham				Ad26.COV2.S
	WA1/2020	D614G	B.1.351		WA1/2020	D614G	B.1.351
Week 0	20	20	20		20	20	20
	20	20	20		20	20	20
	20	20	20		20	20	20
	20	20	20		20	20	20
	20	20	20		20	20	20
	20	20	20		20	20	20
	20	20	20		20	20	20
	20	20	20		20	20	20
	20	20	20		20	20	20
	20	20	20		20	20	20
	20	20	20		20	20	20
	20	20	20		20	20	24
Week 6	20	36	32		1203	1330	158
	20	31	23		331	769	152
	20	20	20		479	450	81
	20	20	24		859	918	201
	20	43	35		599	522	140
	20	20	23		339	710	222
	20	33	20		2154	742	388
	20	25	22		932	494	371
	20	41	32		258	381	116
	20	20	20		299	286	146
	20	20	20		787	600	352
	20	20	20		1654	456	111

## Sheet: Figure 1b
ELISA
	Sham				Ad26.COV2.S
	WA1/2020	D614G	B.1.351		WA1/2020	D614G	B.1.351
Week 0	25	25	25		25	25	25
	25	25	25		25	25	25
	25	25	25		25	25	25
	25	25	25		25	25	25
	25	25	25		25	25	25
	31.1	33.7	62.3		1708.4	934.2	1550.4
	25	25	25		104.6	100.6	159.7
	25	25	25		25	25	25
	29.3	26.5	25		25	25	25
	25	25	25		25	25	25
	25	25	25		25	25	25
	25	25	25		25	25	25
Week 6	25	25	25		3356.8	3414.7	1709.6
	25	25	25		1773	1544.8	825.4
	25	25	25		2485.6	1545.4	603.6
	25	25	25		3518.2	3440.4	1019.6
	25	25	25		5736.5	2958.5	1127.7
	34.2	53.5	65.3		10000	4142.8	4382.2
	25	25	25		9451.2	7784.8	1193.2
	25	25	25		2261.6	2553.9	375.7
	37.3	40.7	66.6		4582	2827.2	383.5
	25	25	25		1962.4	1442.5	232.9
	25	25	25		10000	5806	560.2
	25	25	28.4		9538	6399.8	785.3

## Sheet: Figure 1c
ADCP ADCD
	ADCP			ADCD
	WA1/2020	B.1.351		WA1/2020	B.1.351
Week 6	16628.1	10683.4		232829	486502
	13683.3	10013.4		358287	552039
	13791.4	8849.36		114870	302082
	12671.2	6544.65		209186	468000
	10841.5	5809.32		332431	647049
	9256.54	3741.73		119974	236883
	11834.9	8061.43		186063	355689
	15851.1	11184.4		133717	293595
	16567.3	8594.34		173291	347241
	8210.42	4597.64		84442.7	243938
	14038.5	7736.3		208662	355736
	10351.2	3765.18		166322	359608
