# Supplementary material for: Protective efficacy of Ad26.COV2.S against SARS-CoV-2 B.1.351 in macaques
Source: Nature. 2021 Jun 23;596(7872):423–7. doi: 10.1038/s41586-021-03732-8 (PMC8373608; doi:10.1038/s41586-021-03732-8)
Supplement: Supplementary file 4 — Source Data Fig. 2 [file 41586_2021_3732_MOESM4_ESM.xlsx]

## Sheet: Figure 2a
ELISPOT
	Sham						Ad26.COV2.S
	WA1/2020	B.1.351	B.1.1.7	P.1	CAL.20C		WA1/2020	B.1.351	B.1.1.7	P.1	CAL.20C
Week 6	10	10	10	10	10		130	100	93	128	125
	10	10	10	10	10		48	53	45	40	10
	10	10	10	10	10		323	330	348	395	358
	10	10	10	10	10		73	68	48	48	90
	10	10	10	10	10		18	23	28	15	35
	10	10	10	10	10		98	90	98	63	88
	10	10	10	10	10		55	35	43	60	13
	10	10	10	10	10		25	20	35	23	13
	10	10	10	10	10		138	160	168	165	150
	10	10	10	10	10		70	68	55	43	48
	10	10	10	10	10		38	28	48	48	35
	10	10	10	10	10		28	18	23	20	15

## Sheet: Figure 2b
ICS
	Total CD4						Total CD8
	WA1/2020	B.1.351	B.1.1.7	P.1	CAL.20C		WA1/2020	B.1.351	B.1.1.7	P.1	CAL.20C
Week 6	0.0529	0.0735	0.0498	0.043	0.0384		0.197	0.0955	0.103	0.0929	0.0548
	0.0487	0.0669	0.0464				0.0834	0.132	0.065
	0.0197	0.054	0.0471	0.0208	0.0233		0.181	0.202	0.128	0.094	0.0879
	0.0509	0.0327	0.0209	0.0287	0.031		0.0848	0.0818	0.0326	0.0493	0.0641
	0.0129	0.0419	0.0138	0.0166	0.0253		0.0229	0.0508	0.0305	0.0251	0.0292
	0.0331	0.0263	0.00966	0.0326	0.0435		0.16	0.138	0.0372	0.0914	0.105
	0.0215	0.0178	0.0161	0.0151	0.0137		0.239	0.232	0.115	0.0445	0.0956
	0.0144	0.0095	0.00458	0.00775	0.00547		0.00954	0.00156	0.00305	0.00283
	0.0252	0.0266	0.0151	0.0143	0.0136		0.0484	0.0464	0.0309	0.0509	0.0347
	0.0133	0.00674	0.00718	0.0225	0.00864		0.0621	0.0642	0.0392	0.0482	0.0565
	0.0167	0.00888	0.0156	0.0065	0.0144		0.0417	0.0185	0.00761	0.0204	0.00607
	0.0436	0.0416	0.0339	0.043	0.0487		0.118	0.0978	0.0569	0.0835	0.0672

## Sheet: Figure 2c
ICS
	CM CD4						CM CD8
	WA1/2020	B.1.351	B.1.1.7	P.1	CAL.20C		WA1/2020	B.1.351	B.1.1.7	P.1	CAL.20C
Week 6	0.102	0.165	0.103	0.101	0.0874		0.216	0.0898	0.134	0.124	0.0531
	0.11	0.121	0.0764				0.124	0.177	0.0926
	0.0482	0.075	0.0542	0.0369	0.0335		0.268	0.217	0.241	0.0621	0.235
	0.137	0.0941	0.0535	0.0839	0.0532		0.0645	0.137	0	0.0841	0.0665
	0.0457	0.113	0.0351	0.0631	0.0969		0.0643	0.0983	0.135	0.056	0.0582
	0.0653	0.0738	0.0367	0.0656	0.106		0.0996	0.0172	0	0	0.0222
	0.0343	0.0243	0.0271	0.0209	0.025		0.0927	0.0801	0.0609	0.0338	0.0613
	0.0469	0.0293	0.0207	0.0227	0.0213
	0.089	0.0992	0.0559	0.0573	0.0576		0.156	0.215	0.141	0.287	0.11
	0.033	0.0363	0.0286	0.0536	0.0433		0.127	0.151	0.0617	0.0156	0.0921
	0.042	0.0307	0.0468	0.0198	0.047		0.0687	0.0336	0.00572	0.0547	0.00737
	0.0754	0.0653	0.0371	0.0739	0.0645		0.0581	0.0429	0.0274	0.109	0.0463
