# Supplementary material for: Protective efficacy of Ad26.COV2.S against SARS-CoV-2 B.1.351 in macaques
Source: Nature. 2021 Jun 23;596(7872):423–7. doi: 10.1038/s41586-021-03732-8 (PMC8373608; doi:10.1038/s41586-021-03732-8)
Supplement: Supplementary file 5 — Source Data Fig. 3 [file 41586_2021_3732_MOESM5_ESM.xlsx]

## Sheet: Figure 3a
sgRNA (BAL)
	Day	0	1	2	4	7	10
CS03	Vac/WA	1.69897	1.69897	1.69897	1.69897	1.69897	1.69897
MA352		1.69897	1.69897	1.69897	1.69897	1.69897	1.69897
CP47		1.69897	1.69897	1.69897	1.69897	1.69897	1.69897
CP27		1.69897	3.23616	1.69897	1.69897	1.69897	1.69897
46976		1.69897	3.16109	1.69897	1.69897	1.69897	1.69897
CS13		1.69897	1.69897	1.69897	1.69897	1.69897	1.69897
Median		1.69897	1.69897	1.69897	1.69897	1.69897	1.69897
CV30	Sham/WA	1.69897	3.84656	4.70818	3.50389	1.69897	1.69897
CP25		1.69897	4.76527	4.65673	1.69897	1.69897	1.69897
CP56		1.69897	4.7003	4.88702	1.69897	1.69897	1.69897
CS97		1.69897	4.74081	3.94794	2.39321	1.69897	1.69897
CF24		1.69897	3.59383	5.51523	4.2354	3.88118	1.69897
45401		1.69897	3.74673	5.40858	3.34501	2.8698	1.69897
Median		1.69897	4.27343	4.7976	2.86911	1.69897	1.69897
42066	Vac/RSA	1.69897	3.61888	1.69897	1.69897	1.69897	1.69897
47471		1.69897	3.63317	1.69897	1.69897	1.69897	1.69897
CS31		1.69897	3.37431	1.69897	1.69897	1.69897	1.69897
47496		1.69897	4.26897	3.39107	1.69897	1.69897	1.69897
CP52		1.69897	3.4703	1.69897	1.69897	1.69897	1.69897
CO48		1.69897	4.43803	3.10823	1.69897	1.69897	1.69897
Median		1.69897	3.62603	1.69897	1.69897	1.69897	1.69897
CV27	Sham/RSA	1.69897	6.78656	4.51452	5.33529	4.0942	3.5104
AZ91		1.69897	6.7957	6.47062	4.59169	1.69897	1.69897
CO81		1.69897	5.95214	5.2549	4.55193	1.69897	1.69897
CO94		1.69897	6.38098	5.82137	4.70624	2.73544	2.80102
16-146		1.69897	4.93315	4.81726	4.51156	2.66402	2.29253
CL54		1.69897	5.2552	4.26538	4.16238	2.32893	1.69897
Median		1.69897	6.16656	5.03608	4.57181	2.49648	1.99575

## Sheet: Figure 3b
sgRNA (NS)
	Day	0	1	2	4	7	10
CS03	Vac/WA	1.69897	2.6172	1.69897	1.69897	1.69897	1.69897
MA352		1.69897	3.89896	1.69897	1.69897	1.69897	1.69897
CP47		1.69897	2.66789	1.69897	1.69897	1.69897	1.69897
CP27		1.69897	3.66328	1.69897	1.69897	1.69897	1.69897
46976		1.69897	1.69897	1.69897	1.69897	1.69897	1.69897
CS13		1.69897	2.6315	1.69897	1.69897	1.69897	1.69897
Median		1.69897	2.64969	1.69897	1.69897	1.69897	1.69897
CV30	Sham/WA	1.69897	4.82808	6.45652	3.89664	1.69897	1.69897
CP25		1.69897	2.95659	5.06897	2.70348	1.69897	1.69897
CP56		1.69897	4.23946	6.00212	4.54268	3.02882	1.69897
CS97		1.69897	3.17098	4.44831	2.52172	1.69897	1.69897
CF24		1.69897	3.96655	5.48652	3.25362	1.69897	1.69897
45401		1.69897	3.10978	5.48737	4.35148	4.65918	3.98723
Median		1.69897	3.56877	5.48694	3.57513	1.69897	1.69897
42066	Vac/RSA	1.69897	3.05342	1.69897	1.69897	1.69897	1.69897
47471		1.69897	4.05774	2.61803	1.69897	1.69897	1.69897
CS31		1.69897	4.13495	3.56957	1.69897	1.69897	1.69897
47496		1.69897	4.21627	3.83991	1.69897	1.69897	1.69897
CP52		1.69897	3.08726	2.37467	1.69897	1.69897	1.69897
CO48		1.69897	2.41234	2.23141	1.69897	1.69897	1.69897
Median		1.69897	3.5725	2.49635	1.69897	1.69897	1.69897
CV27	Sham/RSA	1.69897	4.23205	4.73819	3.0473	4.50329	2.68371
AZ91		1.69897	4.01798	4.84144	3.72876	1.69897	1.69897
CO81		1.69897	5.11423	6.3998	4.00185	3.90705	2.8594
CO94		1.69897	5.74112	5.99706	2.90835	3.26546	2.51937
16-146		1.69897	4.00386	5.81982	5.13507	4.02626	2.34311
CL54		1.69897	4.85678	6.47641	4.64832	3.07633	3.82599
Median		1.69897	4.54441	5.90844	3.86531	3.58626	2.60154
