# Supplementary material for: Protective efficacy of Ad26.COV2.S against SARS-CoV-2 B.1.351 in macaques
Source: Nature. 2021 Jun 23;596(7872):423–7. doi: 10.1038/s41586-021-03732-8 (PMC8373608; doi:10.1038/s41586-021-03732-8)
Supplement: Supplementary file 6 — Source Data Fig. 4 [file 41586_2021_3732_MOESM6_ESM.xlsx]

## Sheet: Figure 4a
Peak sgRNA
	BAL					NS
	Ad26 WA1/2020	Sham WA1/2020	Ad26 B.1.351	Sham B.1.351		Ad26 WA1/2020	Sham WA1/2020	Ad26 B.1.351	Sham B.1.351
	1.69897	4.70818	3.61888	6.78656		2.6172	6.45652	3.05342	4.73819
	1.69897	4.76527	3.63317	6.7957		3.89896	5.06897	4.05774	4.84144
	1.69897	4.88702	3.37431	5.95214		2.66789	6.00212	4.13495	6.3998
	3.23616	4.74081	4.26897	6.38098		3.66328	4.44831	4.21627	5.99706
	3.16109	5.51523	3.4703	4.93315		1.69897	5.48652	3.08726	5.81982
	1.69897	5.40858	4.43803	5.2552		2.6315	5.48737	2.41234	6.47641

## Sheet: Figure 4b
Day 4 sgRNA
	BAL					NS
	Ad26 WA1/2020	Sham WA1/2020	Ad26 B.1.351	Sham B.1.351		Ad26 WA1/2020	Sham WA1/2020	Ad26 B.1.351	Sham B.1.351
	1.7	3.5	1.7	5.34		1.7	3.9	1.7	3.05
	1.7	1.7	1.7	4.59		1.7	2.7	1.7	3.73
	1.7	1.7	1.7	4.55		1.7	4.54	1.7	4
	1.7	2.39	1.7	4.71		1.7	2.52	1.7	2.91
	1.7	4.24	1.7	4.51		1.7	3.25	1.7	5.14
	1.7	3.35	1.7	4.16		1.7	4.35	1.7	4.65
