# Supplementary material for: Protective efficacy of Ad26.COV2.S against SARS-CoV-2 B.1.351 in macaques
Source: Nature. 2021 Jun 23;596(7872):423–7. doi: 10.1038/s41586-021-03732-8 (PMC8373608; doi:10.1038/s41586-021-03732-8)
Supplement: Supplementary file 7 — Source Data Fig. 5 [file 41586_2021_3732_MOESM7_ESM.xlsx]

## Sheet: Figure 5a
Histopathology Cumulative Score
	Ad26 WA1/2020	Sham WA1/2020	Ad26 B.1.351	Sham B.1.351
	50	72	21	40
	31	61	27	58
	23	29	47	38
	17	57	32	32
	18	46	23	70
	31	35	22	38

## Sheet: Figure 5b
Histopathology Lung Lobe Score
	Ad26 WA1/2020	Sham WA1/2020	Ad26 B.1.351	Sham B.1.351
	4	2	0	6
	1	5	3	5
	3	7	3	4
	3	17	5	2
	13	15	11	14
	3	6	8	4
	2	12	9	3
	2	8	8	2
	3	11	8	20
	0	1	1	7
	1	4	1	3
	0	2	1	5
	4	10	5	12
	2	2	2	6
	4	2	2	3
	4	3	1	2
	3	4	3	2
	1	7	1	2
	3	2	4	2
	2	4	6	3
	7	14	5	9
	3	14	2	13
	4	5	2	4
	0	11	0	3
	5	10	3	2
	1	4	4	4
	1	0	2	3
	1	8	2	6
	7	2	6	12
	1	8	5	4
	1	10	3	0
	0	4	2	1
	8	2	3	7
	3	1	2	5
	5	1	0	6
	4	3	2	8
	5	5	8	22
	4	7	2	6
	1	9	3	9
	1	1	2	7
	4	9	2	6
	2	9	1	3
	5	12	4	8
	3	4	5	5
	10	2	7	8
	15	4	9	3
	7	8	3	1
	4	9	1	4
